# Supplementary material for: Postovulatory Aging of Mouse Oocytes Impairs Offspring Behavior by Causing Oxidative Stress and Damaging Mitochondria
Source: Cells. 2024 Apr 28;13(9):758. doi: 10.3390/cells13090758 (PMC11083947; doi:10.3390/cells13090758)
Supplement: Supplementary file 1 [file cells-13-00758-s001.zip]

Archive with 1 entries (1 files):
- cells-2961775-supplementary.pdf
